# Supplementary material for: Deciphering the intracellular metabolism of Listeria monocytogenes by mutant screening and modelling
Source: BMC Genomics. 2010 Oct 18;11:573. doi: 10.1186/1471-2164-11-573 (PMC3091722; doi:10.1186/1471-2164-11-573)
Supplement: Additional file 6 — Total cell number of mutants after invasion and after 7 hours of intracellular replication; the generation time is indicated. [file 1471-2164-11-573-S6.XLS]

## Sheet: Additional file S6
	cfu (7 h replication)		cfu (after invasion)		generation time (doubling time) g=1/n, with n=(lgN-lgN0)/(lg2(t-t0),and N=number of cell divisions
					[min]
EGD	344836		1382.8		45.2138
			3023.31		52.6806
lmo0587	28117.3		311.127		55.4032
	37103.3		555.583		59.3922
ansB	16061.4		783.372		82.6113
	222811		7500.38		73.5788
	111020		9971.51		103.542
lmo2831	114381		14627		121.329
	115460		19795.9		141.502
	115460		9667.15		100.61
lmo2831	23659		2808.22		117.086
	23078.1		2808.22		118.468
	28407.2		5818.47		157.374
lmo2831	23954		1066.72		80.1958
	51113.7		11232.9		164.686
lmo1700	11304.9		355.573		72.1348
	48335.8		2990.05		89.6671
	31305.9		2060.71		91.7145
lmo2555	53946.7		7111.47		123.148
	53946.7		7389.26		125.522
	53946.7		6782.95		120.339
lmo2102	215395		5889.18		69.3271
	215395		10389.4		82.3083
	307708		8808.52		70.2231
lmo0190	65800.4		13172.4		155.134
	60872.6		8944.89		130.121
lmo0190	40002		2626.39		91.6283
	42566.2		10116.4		173.661
	59526.8		3750.19		90.2594
lmo0190	106672		27537.6		184.265
	83482.4		23273.9		195.359
lmo0190	65003.2		9576.24		130.294
	51947		11616.7		166.602
	25129.5		4869.81		152.063
lmo0276	81743.2		5171.98		90.3998
	81743.2		9212.58		114.307
	95156.3		9611.59		108.845
flgK	50771.8		4000.2		98.2028
	39489.2		4000.2		108.982
flgK	98792.8		13334		124.598
	99398.9		22486		167.894
atpA	17392.2		6565.98		256.163
	26668		4718.18		144.069
opuCA	58790.8		8626.69		149.78
	50507.6		8626.69		141.198
	18096.1		8626.69		130.024
ilvB	51017		17192.8		229.42
	49567.7		12929.9		185.693
	87883.2		17192.8		152.945
lmo0590	27537.6		17172.6		528.404
	25508.5		17172.6		630.613
lmo0576	48408.2		9043.93		148.746
	57104.3		14768.4		184.513
	22223.3		9043.93		277.552
lmo2379/lmo2380	103082		11535.9		113.939
	146572		18283.7		119.881
	244628		18285.7		96.2105
aroB/aroF	53848.8		7838.78		129.486
	152170		18889.8		119.601
	53848.8		5757.86		111.617
lmo2247	64447.7		5636.65		102.412
	45130.5		5217.65		115.658
	62124.3		4833.57		97.72
lmo2247	48988		6956.87		127.845
	66670		9101.9		125.313
	59423.3		4444.67		96.234
vip	55365.1		9217.85		139.186
	53046.1		6200.31		116.248
	36523.6		6606.39		145.933
vip	77952.6		8172.45		110.641
	30726.2		7746.42		181.099
	25455.8		7515.53		204.54
vip	103483		12243		116.907
	38262.8		10778.3		196.957
	59454.6		12222.8		157.742
vip	20290.9		7333.7		245.195
	18551.7		6956.87		254.41
lmo0091	45130.5		17899.9		269.834
	55655		17899.9		219.974
	31016		12020.8		263.258
lmo2005	43079.1		15042.4		237.162
	41540.5		12020.8		201.231
	47181.8		16021		231.026
lmo2660	54495.5		22930.4		288.26
	64105.8		17042.5		188.352
	113984		41557.6		247.312
	91779.5		21292.7		170.793
lmo2227	17641		2545.58		128.9
	51797.5		7636.75		130.347
	50258.9		6333.65		120.471
lmo2586	50258.9		11771.4		171.912
	73885.4		16425.1		165.945
	107542		11771.4		112.798
lmo0594/metX	159804		38335.2		174.794
	155733		38890.8		179.859
lmo0594/metX	87027.3		8586.29		107.741
	56925.9		7050.86		119.474
	23590.9		2395.95		109.105
lmo1811	11795.5		3244.61		193.328
	40002		3489.06		102.297
lmo1916	22320		1411.18		90.376
	23590.9		2833.47		117.74
lmo1916	31016		2525.38		99.4903
	18182.7		2666.8		129.993
	22565.2		2525.38		113.941
lmo1508	27827.5		4406.02		135.391
	14203.6		1848.58		122.375
	32465.4		5858.88		145.737
lmo0195	24103.8		6291.98		185.79
	43591.9		7042.02		136.882
lmo0195	32822.2		5212.38		135.611
	62089.6		13818.9		166.074
	44617.6		11071.3		179.034
lmo2770	46089.3		2687		87.7972
	63080.1		3391.47		85.3647
	9444.92		433.355		80.9732
lmo2770	53625.9		2222.33		78.3839
	40291.9		2121.32		84.7566
atpB	22052.4		4492.98		156.85
	29566.7		4492.98		132.439
	26088.3		4492.98		141.863
atpB	72730.9		3304.51		80.7164
	10909.6		1449.35		123.621
atpB	18462.5		2929.44		135.547
	13044.1		1838.48		127.352
	72311.3		2500.12		74.1634
lmo2015	75155.3		13697.7		146.583
	22320		12925.4		456.779
	23189.6		13600.7		467.656
lmo1235	92933.9		4700.23		83.6159
	20290.9		1977.88		107.181
	25642.3		4966.91		152.02
lmo1367	73337		17778.7		176.091
	26668		2861.68		111.795
	24616.6		3300.16		124.18
ami	117210		6769.57		87.5084
	129750		5458.61		78.7564
	98223.7		6389.21		91.3158
lmo2129	12821.2		311.127		67.1031
	35386.4		1305.12		75.6152
	114652		6956.87		89.0498
lmo2764	37519.9		2424.36		91.0936
	94661.2		2828.42		71.0802
	10000.5		155.563		59.9358
lmo2816	15942.8		244.457		59.7294
	131813		2929.44		65.5532
lmo2134	27180.8		3536.41		122.356
	20001		2707.21		124.775
	211030		12584		88.5002
lmo1713	48408.2		3414.31		94.1033
	33847.8		3010.25		103.119
	33335		3010.25		103.774
purA	73337		17896.7		176.918
	60003		18081.7		208.032
purA	73047.1		15334.1		159.852
	62322		13267.3		161.3
gbuA	31796.5		2770.97		102.261
	49746.1		2770.97		86.4114
	30770.8		2458.46		98.7455
gbuA	210314		16122		97.1545
	133340		10040.9		96.485
lmo1363	37375.6		4242.64		114.684
	49857.6		3354.33		92.4567
	103313		4058.17		77.087
lmo0810	64125.3		6562.83		109.472
	62598.5		6494.95		110.134
lmo0765	23590.9		6250.31		187.869
	13334		6250.31		329.336
	10000.5		4788.12		338.81
lmo0765	21539.5		8505.48		268.552
lmo0765	40002		15942.8		271.255
	113339		33557.2		205.017
	100259		33557.2		227.986
lmo1188	78375.4		13616.8		142.574
	21539.5		3646.02		140.483
	36412.1		6363.95		143.06
lmo1506	23305		4000.2		141.593
	30770.8		6667		163.158
	26668		7394.31		194.529
lmo1506	28719.4		8111.52		197.37
	68705.7		15233.1		165.653
	51797.5		5384.88		110.23
lmo2353	38976.3		3939.59		108.877
	45643.3		3708.52		99.4066
	108211		4262.84		77.1558
lmo0588	58843.5		7353.9		119.988
	78791.8		15855		155.635
	30557.1		12476.8		278.582
lmo0584	20001		1971.11		107.688
	61162.5		11414.7		148.653
	97396.2		12283.4		120.516
lmo1166	33847.8		12667.3		253.887
	37437.8		6869.03		147.16
	50771.8		13188.2		185.111
tagB/tagD	25179.3		22102.1		1914.37
	29294.4		23637.5		1163
tagB/tagD	5000.25		2898.7		457.668
	8081.21		2898.7		243.38
	1333.4		795.739		483.388
tagB/tagD	2944.59		1622.3		418.593
	11111.7		6424.56		455.463
	9444.92		5030.55		396.118
lmo0327	111717		8646.9		97.5206
	16812.4		1913.14		114.814
	21539.5		1884.15		102.418
lmo0327	28407.2		1000.05		74.5633
	29900.5		977.827		72.9565
	495263		26950.8		85.7185
lmo1043	90589.8		16084.1		144.363
	114498		11778.4		109.719
	115078		10849		105.666
purQ	33624.9		18899.5		433.119
	33914.7		20103.6		477.162
purQ	18334.2		8303.45		315.027
	20001		9043.93		314.397
purQ	49277.8		14651.9		205.732
	49857.6		15721.7		216.209
lmo2450	117107		26445.8		167.698
	125514		30001.5		174.356
	200010		13435		92.4024
gyrB	42321		11940		197.199
	45219.7		12020.8		188.342
	25129.5		8783.05		237.375
lmo1031	37779.7		3466.84		104.471
	22425.4		3555.73		135.496
	31516.7		2538.59		99.0639
lmo1666	18551.7		1710.23		104.673
	11304.9		2116.05		148.914
	60562.8		5797.39		106.353
lmo1666	15653		1858.68		117.108
	13334		1858.68		126.637
	17971.9		2747.61		132.866
lmo0441	25556.8		9394.41		249.336
	45130.5		5247.57		115.965
	27180.8		6086.33		166.748
lmo0441	25253.8		5077.18		155.548
	24584.6		6121.52		179.48
lmo0441	27180.8		11717.8		296.566
	35386.4		14116.6		271.535
	49233.2		11717.8		173.834
pbpB	131813		44446.7		229.541
	30770.8		6820.85		165.629
ruvB	14950.2		5478.53		248.566
	21026.7		8505.48		275.702
ruvB	21011.2		6626.59		216.24
	18975.3		2202.13		115.862
ruvB	15354.3		4707.31		211.061
	28719.4		6058.27		160.353
	17436.8		4500.23		184.231
ruvB	7692.69		2020.3		186.633
	30770.8		11304.9		249.202
	30257.9		10990.4		246.396
ilvC	249885		19213.1		97.2682
	263043		15129		87.3804
	222738		8333.75		75.9455
nifJ	26668		1244.51		81.421
	23078.1		1311.18		87.0072
nifJ	32930.9		3192.08		106.924
	58790.8		8800.44		131.39
	14445.2		2020.3		126.852
lmo1994	26668		13132		352.241
	30257.9		15421.1		370.214
	37950.6		15374.5		276.162
lmo1994	102904		20182.8		153.185
	47694.7		11333.9		173.646
	205768		73337		241.87
lmo2639	22223.3		2281.64		109.625
	18334.2		1427.15		97.7377
	23078.1		1427.15		89.6569
lmo2516	20163.6		377.797		62.7396
	28890.3		422.243		59.0515
	23890.1		333.35		58.4109
lmo1847	68892.3		12563.1		146.631
	26155.2		7313.5		195.816
	37950.6		7313.5		151.548
lmo1932	13334		955.603		94.6732
	61013.2		8343.85		125.421
	62054.4		7768.5		120.087
mfd	20001		5500.28		193.289
	18788.8		4727.51		180.839
	22565.2		6041.97		189.373
lmo1416	45456.8		10917.2		174.936
	77866.5		19313.5		178.98
	60003		16334.1		191.781
lmo0182	8981.17		1319.26		130.097
	15000.8		1389.65		104.888
lmo0495	46002.3		12637		193.128
	33335		6898.9		158.409
	14872.5		916.712		89.5514
lmo2818	99750.5		10162.1		109.252
	109236		11594.8		111.252
	18975.3		1377.85		95.1466
lmo2446	9912		1603.11		136.971
	14359.7		3833.53		188.948
	12308.3		2087.6		140.641
lmo2446	55154.3		9495.42		141.835
	48184.2		9252.99		151.224
	40002		8875.44		165.732
gidA	16232.7		1229.23		96.6942
	15960.4		777.817		82.5892
	19488.2		828.324		79.0122
comGA	74496.5		10021.3		124.391
	73916.7		13739.8		148.298
	41027.7		9374.21		169.028
lmo2172	30726.2		2046.57		92.1142
	29445.9		1803.12		89.3411
	26112.4		1239.46		81.8748
pyrE	52928.9		8404.46		135.602
	51797.5		10841.1		159.548
	58464.5		14061.3		175.112
recS	23590.9		8707.51		250.365
	21667.8		9919.69		319.38
	22052.4		808.121		75.4682
lmo0535	59490.2		24789.1		285.048
	48720.4		22455.7		322.163
lmo0517	47919.1		10451.5		163.868
	36134.1		12000.6		226.379
lmo0517	36233.7		16889.7		326.92
	20513.8		9594.68		328.38
	34873.5		13536		263.673
lmo0700	13659.2		1333.4		107.248
	29745.1		4040.61		125
	29232.2		3798.17		122.275
lmo0645	90080.8		29153		221.188
	31796.5		11919.8		254.326
lmo0645	32309.3		2585.99		98.8152
	14309.7		2030.4		127.789
	30257.9		3373.91		113.751
lmo2026	15576		2029.09		122.431
	21270.9		2282.94		111.804
	20001		2029.09		109.052
lmo0899/RNA-Asn	9444.92		787.918		100.463
	52756.3		10029.5		150.307
	48118.3		7420.66		133.483
lmo0899/RNA-Asn	74496.5		12061.2		137.049
	78734.1		14354.9		146.613
	58977.3		10708.9		146.261
lmo0899	48118.3		4283.04		103.155
	44617.6		2666.8		88.5733
lmo0899	472288		19051.5		77.7253
	50384.2		10551.3		159.606
lmo0899	74606.9		14205.8		150.45
	75241.9		16182.6		162.375
	32309.3		5192.18		136.491
lmo1005	39367		13623.9		235.163
	34784.3		12203.5		238.23
	19711.1		5187.76		186.933
flhA	33335		2510.27		96.4857
	32309.3		2510.27		97.6659
	25642.3		1736.45		92.6805
flhA	66959.9		7542.04		114.276
	69844.8		9576.24		125.583
mutM	14363.9		2545.58		144.209
	23590.9		3252.69		125.939
	27180.8		2808.22		109.928
lmo2781	15385.4		3737.56		176.35
	31796.5		7475.12		172.356
	30726.2		8061.01		186.486
lmo1032	55457.3		11434.9		158.038
	8205.54		1458.41		144.45
	18975.3		3272.89		141.985
serC	59490.2		8021.91		124.54
	53848.8		8485.27		135.04
	25508.5		3636.55		128.098
lmo1866	77146.7		2990.05		76.7695
	23590.9		1858.68		98.2028
	16111.9		1717.26		111.457
lmo1866	26957.9		2080.91		97.4179
	31668.2		3010.25		106.036
	17949.6		1010.15		86.7196
lmo0514	17507.7		2087.06		117.323
	31283.6		2500.12		98.7564
	40002		4565.88		114.975
lmo2050	95389.4		15233.1		136.023
	37393.2		5303.3		127.759
	83121		12222.8		130.169
lmo0294	65652.1		12061.2		147.271
	110283		19363.3		143.437
	38842.5		9091.36		171.832
lmo2430	13225.6		5272.99		271.362
	61336.4		5545.73		103.827
